# Supplementary material for: Genomic structural variation in Barramundi Perch Lates calcarifer and potential roles in speciation and adaptation
Source: G3 (Bethesda). 2024 Jun 27;14(8):jkae141. doi: 10.1093/g3journal/jkae141 (PMC11817853; doi:10.1093/g3journal/jkae141)
Supplement: jkae141_Supplementary_Data [file jkae141_supplementary_data.zip]

Archive with 7 entries (7 files):
- Supplemental_Figure_Legends_G3-2024-405192.docx
- Supplemental_Figure_S1_G3-2024-405192.jpg
- Supplemental_Figure_S2_G3-2024-405192.pdf
- Supplemental_Figure_S3_G3-2024-405192.pdf
- Supplemental_Figure_S4_G3-2024-405192.pdf
- Supplemental_Figure_S5_G3-2024-405192.jpg
- Supplemental_Table_S1_G3-2024-405192.csv
