# Supplementary material for: Genomic structural variation in Barramundi Perch Lates calcarifer and potential roles in speciation and adaptation
Source: G3 (Bethesda). 2024 Jun 27;14(8):jkae141. doi: 10.1093/g3journal/jkae141 (PMC11817853; doi:10.1093/g3journal/jkae141)
Supplement: jkae141_Supplementary_Data [file jkae141_supplementary_data.zip › Supplemental_Table_S1_G3-2024-405192.csv]

Run	Region	Lineage	DataType	long	lat	Chrom	Genotype
SRR3165618	Northern Territory	AUS+NG	WGS	130.83	-12.52	Lca03	RHom
SRR3165618	Northern Territory	AUS+NG	WGS	130.83	-12.52	Lca05	RHom
SRR3165618	Northern Territory	AUS+NG	WGS	130.83	-12.52	Lca20	RHom
SRR3165619	Northern Territory	AUS+NG	WGS	130.83	-12.52	Lca03	RHom
SRR3165619	Northern Territory	AUS+NG	WGS	130.83	-12.52	Lca05	RHom
SRR3165619	Northern Territory	AUS+NG	WGS	130.83	-12.52	Lca20	RHom
SRR3165620	Northern Territory	AUS+NG	WGS	130.83	-12.52	Lca03	RHom
SRR3165620	Northern Territory	AUS+NG	WGS	130.83	-12.52	Lca05	RHom
SRR3165620	Northern Territory	AUS+NG	WGS	130.83	-12.52	Lca20	RHom
SRR3165621	Northern Territory	AUS+NG	WGS	130.83	-12.52	Lca03	RHom
SRR3165621	Northern Territory	AUS+NG	WGS	130.83	-12.52	Lca05	RHom
SRR3165621	Northern Territory	AUS+NG	WGS	130.83	-12.52	Lca20	RHom
SRR3165622	Northern Territory	AUS+NG	WGS	130.83	-12.52	Lca03	RHom
SRR3165622	Northern Territory	AUS+NG	WGS	130.83	-12.52	Lca05	RHom
SRR3165622	Northern Territory	AUS+NG	WGS	130.83	-12.52	Lca20	RHom
SRR3165623	Northern Territory	AUS+NG	WGS	130.83	-12.52	Lca03	RHom
SRR3165623	Northern Territory	AUS+NG	WGS	130.83	-12.52	Lca05	RHom
SRR3165623	Northern Territory	AUS+NG	WGS	130.83	-12.52	Lca20	RHom
SRR3165629	Queensland	AUS+NG	WGS	146.193	-18.384	Lca03	RHom
SRR3165629	Queensland	AUS+NG	WGS	146.193	-18.384	Lca05	RHom
SRR3165629	Queensland	AUS+NG	WGS	146.193	-18.384	Lca20	RHom
SRR3165630	Queensland	AUS+NG	WGS	146.193	-18.384	Lca03	RHom
SRR3165630	Queensland	AUS+NG	WGS	146.193	-18.384	Lca05	RHom
SRR3165630	Queensland	AUS+NG	WGS	146.193	-18.384	Lca20	RHom
SRR3165631	Queensland	AUS+NG	WGS	146.193	-18.384	Lca03	RHom
SRR3165631	Queensland	AUS+NG	WGS	146.193	-18.384	Lca05	RHom
SRR3165631	Queensland	AUS+NG	WGS	146.193	-18.384	Lca20	RHom
SRR3165632	Queensland	AUS+NG	WGS	146.193	-18.384	Lca03	RHom
SRR3165632	Queensland	AUS+NG	WGS	146.193	-18.384	Lca05	RHom
SRR3165632	Queensland	AUS+NG	WGS	146.193	-18.384	Lca20	RHom
SRR3165633	Queensland	AUS+NG	WGS	146.193	-18.384	Lca03	RHom
SRR3165633	Queensland	AUS+NG	WGS	146.193	-18.384	Lca05	RHom
SRR3165633	Queensland	AUS+NG	WGS	146.193	-18.384	Lca20	RHom
SRR3165634	Queensland	AUS+NG	WGS	146.193	-18.384	Lca03	RHom
SRR3165634	Queensland	AUS+NG	WGS	146.193	-18.384	Lca05	RHom
SRR3165634	Queensland	AUS+NG	WGS	146.193	-18.384	Lca20	RHom
SRR3165624	Papua New Guinea	AUS+NG	WGS	142.44308024347944	-8.299398371	Lca03	RHom
SRR3165624	Papua New Guinea	AUS+NG	WGS	142.44308024347944	-8.299398371	Lca05	RHom
SRR3165624	Papua New Guinea	AUS+NG	WGS	142.44308024347944	-8.299398371	Lca20	RHom
SRR3165625	Papua New Guinea	AUS+NG	WGS	142.44308024347944	-8.299398371	Lca03	RHom
SRR3165625	Papua New Guinea	AUS+NG	WGS	142.44308024347944	-8.299398371	Lca05	RHom
SRR3165625	Papua New Guinea	AUS+NG	WGS	142.44308024347944	-8.299398371	Lca20	RHom
SRR3165626	Papua New Guinea	AUS+NG	WGS	142.44308024347944	-8.299398371	Lca03	RHom
SRR3165626	Papua New Guinea	AUS+NG	WGS	142.44308024347944	-8.299398371	Lca05	RHom
SRR3165626	Papua New Guinea	AUS+NG	WGS	142.44308024347944	-8.299398371	Lca20	RHom
SRR3165627	Papua New Guinea	AUS+NG	WGS	142.44308024347944	-8.299398371	Lca03	RHom
SRR3165627	Papua New Guinea	AUS+NG	WGS	142.44308024347944	-8.299398371	Lca05	RHom
SRR3165627	Papua New Guinea	AUS+NG	WGS	142.44308024347944	-8.299398371	Lca20	RHom
SRR3165628	Papua New Guinea	AUS+NG	WGS	142.44308024347944	-8.299398371	Lca03	RHom
SRR3165628	Papua New Guinea	AUS+NG	WGS	142.44308024347944	-8.299398371	Lca05	RHom
SRR3165628	Papua New Guinea	AUS+NG	WGS	142.44308024347944	-8.299398371	Lca20	RHom
DRR111126	AUE	AUS+NG	RAD	145.8112	-16.89483	Lca03	RHom
DRR111126	AUE	AUS+NG	RAD	145.8112	-16.89483	Lca05	RHom
DRR111126	AUE	AUS+NG	RAD	145.8112	-16.89483	Lca20	RHom
DRR111127	AUE	AUS+NG	RAD	145.8112	-16.89483	Lca03	RHom
DRR111127	AUE	AUS+NG	RAD	145.8112	-16.89483	Lca05	RHom
DRR111127	AUE	AUS+NG	RAD	145.8112	-16.89483	Lca20	RHom
DRR111128	AUE	AUS+NG	RAD	145.8112	-16.89483	Lca03	RHom
DRR111128	AUE	AUS+NG	RAD	145.8112	-16.89483	Lca05	RHom
DRR111128	AUE	AUS+NG	RAD	145.8112	-16.89483	Lca20	RHom
DRR111129	AUE	AUS+NG	RAD	145.8112	-16.89483	Lca03	RHom
DRR111129	AUE	AUS+NG	RAD	145.8112	-16.89483	Lca05	RHom
DRR111129	AUE	AUS+NG	RAD	145.8112	-16.89483	Lca20	RHom
DRR111130	AUE	AUS+NG	RAD	145.8112	-16.89483	Lca03	RHom
DRR111130	AUE	AUS+NG	RAD	145.8112	-16.89483	Lca05	RHom
DRR111130	AUE	AUS+NG	RAD	145.8112	-16.89483	Lca20	RHom
DRR111132	AUE	AUS+NG	RAD	145.8112	-16.89483	Lca03	RHom
DRR111132	AUE	AUS+NG	RAD	145.8112	-16.89483	Lca05	RHom
DRR111132	AUE	AUS+NG	RAD	145.8112	-16.89483	Lca20	RHom
DRR111133	AUE	AUS+NG	RAD	145.8112	-16.89483	Lca03	RHom
DRR111133	AUE	AUS+NG	RAD	145.8112	-16.89483	Lca05	RHom
DRR111133	AUE	AUS+NG	RAD	145.8112	-16.89483	Lca20	RHom
DRR111137	AUE	AUS+NG	RAD	145.8112	-16.89483	Lca03	RHom
DRR111137	AUE	AUS+NG	RAD	145.8112	-16.89483	Lca05	RHom
DRR111137	AUE	AUS+NG	RAD	145.8112	-16.89483	Lca20	RHom
DRR111139	PNG	AUS+NG	RAD	140.93	-9.42	Lca03	RHom
DRR111139	PNG	AUS+NG	RAD	140.93	-9.42	Lca05	RHom
DRR111139	PNG	AUS+NG	RAD	140.93	-9.42	Lca20	RHom
DRR111141	PNG	AUS+NG	RAD	140.93	-9.42	Lca03	RHom
DRR111141	PNG	AUS+NG	RAD	140.93	-9.42	Lca05	RHom
DRR111141	PNG	AUS+NG	RAD	140.93	-9.42	Lca20	RHom
DRR111142	PNG	AUS+NG	RAD	140.93	-9.42	Lca03	RHom
DRR111142	PNG	AUS+NG	RAD	140.93	-9.42	Lca05	RHom
DRR111142	PNG	AUS+NG	RAD	140.93	-9.42	Lca20	RHom
DRR111143	PNG	AUS+NG	RAD	140.93	-9.42	Lca03	RHom
DRR111143	PNG	AUS+NG	RAD	140.93	-9.42	Lca05	RHom
DRR111143	PNG	AUS+NG	RAD	140.93	-9.42	Lca20	RHom
DRR111144	PNG	AUS+NG	RAD	140.93	-9.42	Lca03	RHom
DRR111144	PNG	AUS+NG	RAD	140.93	-9.42	Lca05	RHom
DRR111144	PNG	AUS+NG	RAD	140.93	-9.42	Lca20	RHom
DRR111146	PNG	AUS+NG	RAD	140.93	-9.42	Lca03	RHom
DRR111146	PNG	AUS+NG	RAD	140.93	-9.42	Lca05	RHom
DRR111146	PNG	AUS+NG	RAD	140.93	-9.42	Lca20	RHom
DRR111148	PNG	AUS+NG	RAD	140.93	-9.42	Lca03	RHom
DRR111148	PNG	AUS+NG	RAD	140.93	-9.42	Lca05	RHom
DRR111148	PNG	AUS+NG	RAD	140.93	-9.42	Lca20	RHom
DRR111154	PNG	AUS+NG	RAD	140.93	-9.42	Lca03	RHom
DRR111154	PNG	AUS+NG	RAD	140.93	-9.42	Lca05	RHom
DRR111154	PNG	AUS+NG	RAD	140.93	-9.42	Lca20	RHom
DRR111155	PNG	AUS+NG	RAD	140.93	-9.42	Lca03	RHom
DRR111155	PNG	AUS+NG	RAD	140.93	-9.42	Lca05	RHom
DRR111155	PNG	AUS+NG	RAD	140.93	-9.42	Lca20	RHom
DRR111166	AUW	AUS+NG	RAD	127.04	-13.38	Lca03	RHom
DRR111166	AUW	AUS+NG	RAD	127.04	-13.38	Lca05	RHom
DRR111166	AUW	AUS+NG	RAD	127.04	-13.38	Lca20	RHom
DRR111167	AUW	AUS+NG	RAD	127.04	-13.38	Lca03	RHom
DRR111167	AUW	AUS+NG	RAD	127.04	-13.38	Lca05	RHom
DRR111167	AUW	AUS+NG	RAD	127.04	-13.38	Lca20	RHom
DRR111171	AUW	AUS+NG	RAD	127.04	-13.38	Lca03	RHom
DRR111171	AUW	AUS+NG	RAD	127.04	-13.38	Lca05	RHom
DRR111171	AUW	AUS+NG	RAD	127.04	-13.38	Lca20	RHom
DRR111176	AUW	AUS+NG	RAD	127.04	-13.38	Lca03	RHom
DRR111176	AUW	AUS+NG	RAD	127.04	-13.38	Lca05	RHom
DRR111176	AUW	AUS+NG	RAD	127.04	-13.38	Lca20	RHom
DRR111177	AUW	AUS+NG	RAD	127.04	-13.38	Lca03	RHom
DRR111177	AUW	AUS+NG	RAD	127.04	-13.38	Lca05	RHom
DRR111177	AUW	AUS+NG	RAD	127.04	-13.38	Lca20	RHom
DRR111178	AUW	AUS+NG	RAD	127.04	-13.38	Lca03	RHom
DRR111178	AUW	AUS+NG	RAD	127.04	-13.38	Lca05	RHom
DRR111178	AUW	AUS+NG	RAD	127.04	-13.38	Lca20	RHom
DRR111179	AUW	AUS+NG	RAD	127.04	-13.38	Lca03	RHom
DRR111179	AUW	AUS+NG	RAD	127.04	-13.38	Lca05	RHom
DRR111179	AUW	AUS+NG	RAD	127.04	-13.38	Lca20	RHom
DRR111182	AUW	AUS+NG	RAD	127.04	-13.38	Lca03	RHom
DRR111182	AUW	AUS+NG	RAD	127.04	-13.38	Lca05	RHom
DRR111182	AUW	AUS+NG	RAD	127.04	-13.38	Lca20	RHom
DRR111183	AUW	AUS+NG	RAD	127.04	-13.38	Lca03	RHom
DRR111183	AUW	AUS+NG	RAD	127.04	-13.38	Lca05	RHom
DRR111183	AUW	AUS+NG	RAD	127.04	-13.38	Lca20	RHom
DRR111184	AUW	AUS+NG	RAD	127.04	-13.38	Lca03	RHom
DRR111184	AUW	AUS+NG	RAD	127.04	-13.38	Lca05	RHom
DRR111184	AUW	AUS+NG	RAD	127.04	-13.38	Lca20	RHom
DRR111125	AUE	AUS+NG	RAD	145.8112	-16.89483	Lca03	RHom
DRR111125	AUE	AUS+NG	RAD	145.8112	-16.89483	Lca05	RHom
DRR111125	AUE	AUS+NG	RAD	145.8112	-16.89483	Lca20	RHom
DRR111131	AUE	AUS+NG	RAD	145.8112	-16.89483	Lca03	RHom
DRR111131	AUE	AUS+NG	RAD	145.8112	-16.89483	Lca05	RHom
DRR111131	AUE	AUS+NG	RAD	145.8112	-16.89483	Lca20	RHom
DRR111134	AUE	AUS+NG	RAD	145.8112	-16.89483	Lca03	RHom
DRR111134	AUE	AUS+NG	RAD	145.8112	-16.89483	Lca05	RHom
DRR111134	AUE	AUS+NG	RAD	145.8112	-16.89483	Lca20	RHom
DRR111135	AUE	AUS+NG	RAD	145.8112	-16.89483	Lca03	RHom
DRR111135	AUE	AUS+NG	RAD	145.8112	-16.89483	Lca05	RHom
DRR111135	AUE	AUS+NG	RAD	145.8112	-16.89483	Lca20	RHom
DRR111136	AUE	AUS+NG	RAD	145.8112	-16.89483	Lca03	RHom
DRR111136	AUE	AUS+NG	RAD	145.8112	-16.89483	Lca05	RHom
DRR111136	AUE	AUS+NG	RAD	145.8112	-16.89483	Lca20	RHom
DRR111138	AUE	AUS+NG	RAD	145.8112	-16.89483	Lca03	RHom
DRR111138	AUE	AUS+NG	RAD	145.8112	-16.89483	Lca05	RHom
DRR111138	AUE	AUS+NG	RAD	145.8112	-16.89483	Lca20	RHom
DRR111140	PNG	AUS+NG	RAD	140.93	-9.42	Lca03	RHom
DRR111140	PNG	AUS+NG	RAD	140.93	-9.42	Lca05	RHom
DRR111140	PNG	AUS+NG	RAD	140.93	-9.42	Lca20	RHom
DRR111145	PNG	AUS+NG	RAD	140.93	-9.42	Lca03	RHom
DRR111145	PNG	AUS+NG	RAD	140.93	-9.42	Lca05	RHom
DRR111145	PNG	AUS+NG	RAD	140.93	-9.42	Lca20	RHom
DRR111147	PNG	AUS+NG	RAD	140.93	-9.42	Lca03	RHom
DRR111147	PNG	AUS+NG	RAD	140.93	-9.42	Lca05	RHom
DRR111147	PNG	AUS+NG	RAD	140.93	-9.42	Lca20	RHom
DRR111149	PNG	AUS+NG	RAD	140.93	-9.42	Lca03	RHom
DRR111149	PNG	AUS+NG	RAD	140.93	-9.42	Lca05	RHom
DRR111149	PNG	AUS+NG	RAD	140.93	-9.42	Lca20	RHom
DRR111150	PNG	AUS+NG	RAD	140.93	-9.42	Lca03	RHom
DRR111150	PNG	AUS+NG	RAD	140.93	-9.42	Lca05	RHom
DRR111150	PNG	AUS+NG	RAD	140.93	-9.42	Lca20	RHom
DRR111151	PNG	AUS+NG	RAD	140.93	-9.42	Lca03	RHom
DRR111151	PNG	AUS+NG	RAD	140.93	-9.42	Lca05	RHom
DRR111151	PNG	AUS+NG	RAD	140.93	-9.42	Lca20	RHom
DRR111152	PNG	AUS+NG	RAD	140.93	-9.42	Lca03	RHom
DRR111152	PNG	AUS+NG	RAD	140.93	-9.42	Lca05	RHom
DRR111152	PNG	AUS+NG	RAD	140.93	-9.42	Lca20	RHom
DRR111153	PNG	AUS+NG	RAD	140.93	-9.42	Lca03	RHom
DRR111153	PNG	AUS+NG	RAD	140.93	-9.42	Lca05	RHom
DRR111153	PNG	AUS+NG	RAD	140.93	-9.42	Lca20	RHom
DRR111156	PNG	AUS+NG	RAD	140.93	-9.42	Lca03	RHom
DRR111156	PNG	AUS+NG	RAD	140.93	-9.42	Lca05	RHom
DRR111156	PNG	AUS+NG	RAD	140.93	-9.42	Lca20	RHom
DRR111157	AUW	AUS+NG	RAD	127.04	-13.38	Lca03	RHom
DRR111157	AUW	AUS+NG	RAD	127.04	-13.38	Lca05	RHom
DRR111157	AUW	AUS+NG	RAD	127.04	-13.38	Lca20	RHom
DRR111165	AUW	AUS+NG	RAD	127.04	-13.38	Lca03	RHom
DRR111165	AUW	AUS+NG	RAD	127.04	-13.38	Lca05	RHom
DRR111165	AUW	AUS+NG	RAD	127.04	-13.38	Lca20	RHom
DRR111168	AUW	AUS+NG	RAD	127.04	-13.38	Lca03	RHom
DRR111168	AUW	AUS+NG	RAD	127.04	-13.38	Lca05	RHom
DRR111168	AUW	AUS+NG	RAD	127.04	-13.38	Lca20	RHom
DRR111169	AUW	AUS+NG	RAD	127.04	-13.38	Lca03	RHom
DRR111169	AUW	AUS+NG	RAD	127.04	-13.38	Lca05	RHom
DRR111169	AUW	AUS+NG	RAD	127.04	-13.38	Lca20	RHom
DRR111170	AUW	AUS+NG	RAD	127.04	-13.38	Lca03	RHom
DRR111170	AUW	AUS+NG	RAD	127.04	-13.38	Lca05	RHom
DRR111170	AUW	AUS+NG	RAD	127.04	-13.38	Lca20	RHom
DRR111172	AUW	AUS+NG	RAD	127.04	-13.38	Lca03	RHom
DRR111172	AUW	AUS+NG	RAD	127.04	-13.38	Lca05	RHom
DRR111172	AUW	AUS+NG	RAD	127.04	-13.38	Lca20	RHom
DRR111173	AUW	AUS+NG	RAD	127.04	-13.38	Lca03	RHom
DRR111173	AUW	AUS+NG	RAD	127.04	-13.38	Lca05	RHom
DRR111173	AUW	AUS+NG	RAD	127.04	-13.38	Lca20	RHom
DRR111174	AUW	AUS+NG	RAD	127.04	-13.38	Lca03	RHom
DRR111174	AUW	AUS+NG	RAD	127.04	-13.38	Lca05	RHom
DRR111174	AUW	AUS+NG	RAD	127.04	-13.38	Lca20	RHom
DRR111175	AUW	AUS+NG	RAD	127.04	-13.38	Lca03	RHom
DRR111175	AUW	AUS+NG	RAD	127.04	-13.38	Lca05	RHom
DRR111175	AUW	AUS+NG	RAD	127.04	-13.38	Lca20	RHom
DRR111180	AUW	AUS+NG	RAD	127.04	-13.38	Lca03	RHom
DRR111180	AUW	AUS+NG	RAD	127.04	-13.38	Lca05	RHom
DRR111180	AUW	AUS+NG	RAD	127.04	-13.38	Lca20	RHom
DRR111181	AUW	AUS+NG	RAD	127.04	-13.38	Lca03	RHom
DRR111181	AUW	AUS+NG	RAD	127.04	-13.38	Lca05	RHom
DRR111181	AUW	AUS+NG	RAD	127.04	-13.38	Lca20	RHom
DRR111185	AUW	AUS+NG	RAD	127.04	-13.38	Lca03	RHom
DRR111185	AUW	AUS+NG	RAD	127.04	-13.38	Lca05	RHom
DRR111185	AUW	AUS+NG	RAD	127.04	-13.38	Lca20	RHom
DRR111250	THA	SEA	RAD	101.15	12.62	Lca03	AHom
DRR111250	THA	SEA	RAD	101.15	12.62	Lca05	AHom
DRR111250	THA	SEA	RAD	101.15	12.62	Lca20	Het
DRR111263	THA	SEA	RAD	101.15	12.62	Lca03	AHom
DRR111263	THA	SEA	RAD	101.15	12.62	Lca05	AHom
DRR111263	THA	SEA	RAD	101.15	12.62	Lca20	Het
DRR111255	THA	SEA	RAD	101.15	12.62	Lca03	AHom
DRR111255	THA	SEA	RAD	101.15	12.62	Lca05	AHom
DRR111255	THA	SEA	RAD	101.15	12.62	Lca20	Het
SRR3165598	Cambodia	SEA	WGS	103.5	11.2	Lca03	AHom
SRR3165598	Cambodia	SEA	WGS	103.5	11.2	Lca05	Het
SRR3165598	Cambodia	SEA	WGS	103.5	11.2	Lca20	AHom
DRR111268	THA	SEA	RAD	101.15	12.62	Lca03	AHom
DRR111268	THA	SEA	RAD	101.15	12.62	Lca05	Het
DRR111268	THA	SEA	RAD	101.15	12.62	Lca20	Het
DRR111269	THA	SEA	RAD	101.15	12.62	Lca03	AHom
DRR111269	THA	SEA	RAD	101.15	12.62	Lca05	Het
DRR111269	THA	SEA	RAD	101.15	12.62	Lca20	Het
DRR111273	THA	SEA	RAD	101.15	12.62	Lca03	AHom
DRR111273	THA	SEA	RAD	101.15	12.62	Lca05	Het
DRR111273	THA	SEA	RAD	101.15	12.62	Lca20	Het
DRR111201	INA	SEA	RAD	104.87	-1.66	Lca03	AHom
DRR111201	INA	SEA	RAD	104.87	-1.66	Lca05	Het
DRR111201	INA	SEA	RAD	104.87	-1.66	Lca20	Het
DRR111230	MAL	SEA	RAD	103.64	3.35	Lca03	AHom
DRR111230	MAL	SEA	RAD	103.64	3.35	Lca05	Het
DRR111230	MAL	SEA	RAD	103.64	3.35	Lca20	RHom
DRR111243	MAL	SEA	RAD	103.64	3.35	Lca03	AHom
DRR111243	MAL	SEA	RAD	103.64	3.35	Lca05	Het
DRR111243	MAL	SEA	RAD	103.64	3.35	Lca20	RHom
DRR111193	INA	SEA	RAD	104.87	-1.66	Lca03	AHom
DRR111193	INA	SEA	RAD	104.87	-1.66	Lca05	RHom
DRR111193	INA	SEA	RAD	104.87	-1.66	Lca20	Het
DRR111239	MAL	SEA	RAD	103.64	3.35	Lca03	AHom
DRR111239	MAL	SEA	RAD	103.64	3.35	Lca05	RHom
DRR111239	MAL	SEA	RAD	103.64	3.35	Lca20	Het
DRR111251	THA	SEA	RAD	101.15	12.62	Lca03	Het
DRR111251	THA	SEA	RAD	101.15	12.62	Lca05	AHom
DRR111251	THA	SEA	RAD	101.15	12.62	Lca20	AHom
DRR111232	MAL	SEA	RAD	103.64	3.35	Lca03	Het
DRR111232	MAL	SEA	RAD	103.64	3.35	Lca05	AHom
DRR111232	MAL	SEA	RAD	103.64	3.35	Lca20	RHom
DRR111264	THA	SEA	RAD	101.15	12.62	Lca03	Het
DRR111264	THA	SEA	RAD	101.15	12.62	Lca05	Het
DRR111264	THA	SEA	RAD	101.15	12.62	Lca20	AHom
DRR111213	INA	SEA	RAD	104.87	-1.66	Lca03	Het
DRR111213	INA	SEA	RAD	104.87	-1.66	Lca05	Het
DRR111213	INA	SEA	RAD	104.87	-1.66	Lca20	AHom
DRR111226	MAL	SEA	RAD	103.64	3.35	Lca03	Het
DRR111226	MAL	SEA	RAD	103.64	3.35	Lca05	Het
DRR111226	MAL	SEA	RAD	103.64	3.35	Lca20	Het
DRR111228	MAL	SEA	RAD	103.64	3.35	Lca03	Het
DRR111228	MAL	SEA	RAD	103.64	3.35	Lca05	Het
DRR111228	MAL	SEA	RAD	103.64	3.35	Lca20	Het
DRR111240	MAL	SEA	RAD	103.64	3.35	Lca03	Het
DRR111240	MAL	SEA	RAD	103.64	3.35	Lca05	Het
DRR111240	MAL	SEA	RAD	103.64	3.35	Lca20	Het
DRR111272	THA	SEA	RAD	101.15	12.62	Lca03	Het
DRR111272	THA	SEA	RAD	101.15	12.62	Lca05	Het
DRR111272	THA	SEA	RAD	101.15	12.62	Lca20	Het
DRR111192	INA	SEA	RAD	104.87	-1.66	Lca03	Het
DRR111192	INA	SEA	RAD	104.87	-1.66	Lca05	Het
DRR111192	INA	SEA	RAD	104.87	-1.66	Lca20	Het
DRR111200	INA	SEA	RAD	104.87	-1.66	Lca03	Het
DRR111200	INA	SEA	RAD	104.87	-1.66	Lca05	Het
DRR111200	INA	SEA	RAD	104.87	-1.66	Lca20	Het
DRR111203	INA	SEA	RAD	104.87	-1.66	Lca03	Het
DRR111203	INA	SEA	RAD	104.87	-1.66	Lca05	Het
DRR111203	INA	SEA	RAD	104.87	-1.66	Lca20	Het
DRR111204	INA	SEA	RAD	104.87	-1.66	Lca03	Het
DRR111204	INA	SEA	RAD	104.87	-1.66	Lca05	Het
DRR111204	INA	SEA	RAD	104.87	-1.66	Lca20	Het
DRR111270	THA	SEA	RAD	101.15	12.62	Lca03	Het
DRR111270	THA	SEA	RAD	101.15	12.62	Lca05	Het
DRR111270	THA	SEA	RAD	101.15	12.62	Lca20	Het
DRR111271	THA	SEA	RAD	101.15	12.62	Lca03	Het
DRR111271	THA	SEA	RAD	101.15	12.62	Lca05	Het
DRR111271	THA	SEA	RAD	101.15	12.62	Lca20	Het
SRR3183271	Indonesia-SJ	SEA	WGS	106.8537753556366	-6.366839147	Lca03	Het
SRR3183271	Indonesia-SJ	SEA	WGS	106.8537753556366	-6.366839147	Lca05	Het
SRR3183271	Indonesia-SJ	SEA	WGS	106.8537753556366	-6.366839147	Lca20	RHom
SRR3183262	Thailand	SEA	WGS	109.1822961000932	12.26247723813613	Lca03	Het
SRR3183262	Thailand	SEA	WGS	109.1822961000932	12.26247723813613	Lca05	Het
SRR3183262	Thailand	SEA	WGS	109.1822961000932	12.26247723813613	Lca20	RHom
DRR111186	INA	SEA	RAD	104.87	-1.66	Lca03	Het
DRR111186	INA	SEA	RAD	104.87	-1.66	Lca05	Het
DRR111186	INA	SEA	RAD	104.87	-1.66	Lca20	RHom
DRR111214	INA	SEA	RAD	104.87	-1.66	Lca03	Het
DRR111214	INA	SEA	RAD	104.87	-1.66	Lca05	Het
DRR111214	INA	SEA	RAD	104.87	-1.66	Lca20	RHom
DRR111233	MAL	SEA	RAD	103.64	3.35	Lca03	Het
DRR111233	MAL	SEA	RAD	103.64	3.35	Lca05	Het
DRR111233	MAL	SEA	RAD	103.64	3.35	Lca20	RHom
DRR111248	THA	SEA	RAD	101.15	12.62	Lca03	Het
DRR111248	THA	SEA	RAD	101.15	12.62	Lca05	Het
DRR111248	THA	SEA	RAD	101.15	12.62	Lca20	RHom
DRR111253	THA	SEA	RAD	101.15	12.62	Lca03	Het
DRR111253	THA	SEA	RAD	101.15	12.62	Lca05	Het
DRR111253	THA	SEA	RAD	101.15	12.62	Lca20	RHom
DRR111209	INA	SEA	RAD	104.87	-1.66	Lca03	Het
DRR111209	INA	SEA	RAD	104.87	-1.66	Lca05	RHom
DRR111209	INA	SEA	RAD	104.87	-1.66	Lca20	AHom
DRR111212	INA	SEA	RAD	104.87	-1.66	Lca03	Het
DRR111212	INA	SEA	RAD	104.87	-1.66	Lca05	RHom
DRR111212	INA	SEA	RAD	104.87	-1.66	Lca20	AHom
DRR111229	MAL	SEA	RAD	103.64	3.35	Lca03	Het
DRR111229	MAL	SEA	RAD	103.64	3.35	Lca05	RHom
DRR111229	MAL	SEA	RAD	103.64	3.35	Lca20	AHom
DRR111246	THA	SEA	RAD	101.15	12.62	Lca03	Het
DRR111246	THA	SEA	RAD	101.15	12.62	Lca05	RHom
DRR111246	THA	SEA	RAD	101.15	12.62	Lca20	AHom
SRR3183267	Indonesia-SJ	SEA	WGS	106.8537753556366	-6.366839147	Lca03	Het
SRR3183267	Indonesia-SJ	SEA	WGS	106.8537753556366	-6.366839147	Lca05	RHom
SRR3183267	Indonesia-SJ	SEA	WGS	106.8537753556366	-6.366839147	Lca20	Het
SRR3165607	Philippines	SEA	WGS	120.9	14.5	Lca03	Het
SRR3165607	Philippines	SEA	WGS	120.9	14.5	Lca05	RHom
SRR3165607	Philippines	SEA	WGS	120.9	14.5	Lca20	Het
SRR3165608	Philippines	SEA	WGS	120.9	14.5	Lca03	Het
SRR3165608	Philippines	SEA	WGS	120.9	14.5	Lca05	RHom
SRR3165608	Philippines	SEA	WGS	120.9	14.5	Lca20	Het
SRR3165603	Thailand	SEA	WGS	109.1822961000932	12.26247723813613	Lca03	Het
SRR3165603	Thailand	SEA	WGS	109.1822961000932	12.26247723813613	Lca05	RHom
SRR3165603	Thailand	SEA	WGS	109.1822961000932	12.26247723813613	Lca20	Het
SRR3165605	Vietnam	SEA	WGS	106.89	10.33	Lca03	Het
SRR3165605	Vietnam	SEA	WGS	106.89	10.33	Lca05	RHom
SRR3165605	Vietnam	SEA	WGS	106.89	10.33	Lca20	Het
DRR111195	INA	SEA	RAD	104.87	-1.66	Lca03	Het
DRR111195	INA	SEA	RAD	104.87	-1.66	Lca05	RHom
DRR111195	INA	SEA	RAD	104.87	-1.66	Lca20	Het
DRR111199	INA	SEA	RAD	104.87	-1.66	Lca03	Het
DRR111199	INA	SEA	RAD	104.87	-1.66	Lca05	RHom
DRR111199	INA	SEA	RAD	104.87	-1.66	Lca20	Het
DRR111202	INA	SEA	RAD	104.87	-1.66	Lca03	Het
DRR111202	INA	SEA	RAD	104.87	-1.66	Lca05	RHom
DRR111202	INA	SEA	RAD	104.87	-1.66	Lca20	Het
DRR111210	INA	SEA	RAD	104.87	-1.66	Lca03	Het
DRR111210	INA	SEA	RAD	104.87	-1.66	Lca05	RHom
DRR111210	INA	SEA	RAD	104.87	-1.66	Lca20	Het
DRR111238	MAL	SEA	RAD	103.64	3.35	Lca03	Het
DRR111238	MAL	SEA	RAD	103.64	3.35	Lca05	RHom
DRR111238	MAL	SEA	RAD	103.64	3.35	Lca20	Het
DRR111252	THA	SEA	RAD	101.15	12.62	Lca03	Het
DRR111252	THA	SEA	RAD	101.15	12.62	Lca05	RHom
DRR111252	THA	SEA	RAD	101.15	12.62	Lca20	Het
DRR111197	INA	SEA	RAD	104.87	-1.66	Lca03	Het
DRR111197	INA	SEA	RAD	104.87	-1.66	Lca05	RHom
DRR111197	INA	SEA	RAD	104.87	-1.66	Lca20	Het
DRR111237	MAL	SEA	RAD	103.64	3.35	Lca03	Het
DRR111237	MAL	SEA	RAD	103.64	3.35	Lca05	RHom
DRR111237	MAL	SEA	RAD	103.64	3.35	Lca20	Het
DRR111242	MAL	SEA	RAD	103.64	3.35	Lca03	Het
DRR111242	MAL	SEA	RAD	103.64	3.35	Lca05	RHom
DRR111242	MAL	SEA	RAD	103.64	3.35	Lca20	Het
DRR111247	THA	SEA	RAD	101.15	12.62	Lca03	Het
DRR111247	THA	SEA	RAD	101.15	12.62	Lca05	RHom
DRR111247	THA	SEA	RAD	101.15	12.62	Lca20	Het
DRR111257	THA	SEA	RAD	101.15	12.62	Lca03	Het
DRR111257	THA	SEA	RAD	101.15	12.62	Lca05	RHom
DRR111257	THA	SEA	RAD	101.15	12.62	Lca20	Het
SRR3165599	Cambodia	SEA	WGS	103.5	11.2	Lca03	Het
SRR3165599	Cambodia	SEA	WGS	103.5	11.2	Lca05	RHom
SRR3165599	Cambodia	SEA	WGS	103.5	11.2	Lca20	RHom
DRR111206	INA	SEA	RAD	104.87	-1.66	Lca03	Het
DRR111206	INA	SEA	RAD	104.87	-1.66	Lca05	RHom
DRR111206	INA	SEA	RAD	104.87	-1.66	Lca20	RHom
DRR111196	INA	SEA	RAD	104.87	-1.66	Lca03	Het
DRR111196	INA	SEA	RAD	104.87	-1.66	Lca05	RHom
DRR111196	INA	SEA	RAD	104.87	-1.66	Lca20	RHom
DRR111219	MAL	SEA	RAD	103.64	3.35	Lca03	Het
DRR111219	MAL	SEA	RAD	103.64	3.35	Lca05	RHom
DRR111219	MAL	SEA	RAD	103.64	3.35	Lca20	RHom
DRR111256	THA	SEA	RAD	101.15	12.62	Lca03	Het
DRR111256	THA	SEA	RAD	101.15	12.62	Lca05	RHom
DRR111256	THA	SEA	RAD	101.15	12.62	Lca20	RHom
DRR111249	THA	SEA	RAD	101.15	12.62	Lca03	RHom
DRR111249	THA	SEA	RAD	101.15	12.62	Lca05	AHom
DRR111249	THA	SEA	RAD	101.15	12.62	Lca20	AHom
DRR111225	MAL	SEA	RAD	103.64	3.35	Lca03	RHom
DRR111225	MAL	SEA	RAD	103.64	3.35	Lca05	AHom
DRR111225	MAL	SEA	RAD	103.64	3.35	Lca20	Het
DRR111223	MAL	SEA	RAD	103.64	3.35	Lca03	RHom
DRR111223	MAL	SEA	RAD	103.64	3.35	Lca05	AHom
DRR111223	MAL	SEA	RAD	103.64	3.35	Lca20	Het
DRR111236	MAL	SEA	RAD	103.64	3.35	Lca03	RHom
DRR111236	MAL	SEA	RAD	103.64	3.35	Lca05	AHom
DRR111236	MAL	SEA	RAD	103.64	3.35	Lca20	Het
SRR3183268	Indonesia-SJ	SEA	WGS	106.8537753556366	-6.366839147	Lca03	RHom
SRR3183268	Indonesia-SJ	SEA	WGS	106.8537753556366	-6.366839147	Lca05	Het
SRR3183268	Indonesia-SJ	SEA	WGS	106.8537753556366	-6.366839147	Lca20	AHom
DRR111262	THA	SEA	RAD	101.15	12.62	Lca03	RHom
DRR111262	THA	SEA	RAD	101.15	12.62	Lca05	Het
DRR111262	THA	SEA	RAD	101.15	12.62	Lca20	AHom
DRR111266	THA	SEA	RAD	101.15	12.62	Lca03	RHom
DRR111266	THA	SEA	RAD	101.15	12.62	Lca05	Het
DRR111266	THA	SEA	RAD	101.15	12.62	Lca20	AHom
SRR3183263	Thailand	SEA	WGS	109.1822961000932	12.26247723813613	Lca03	RHom
SRR3183263	Thailand	SEA	WGS	109.1822961000932	12.26247723813613	Lca05	Het
SRR3183263	Thailand	SEA	WGS	109.1822961000932	12.26247723813613	Lca20	Het
SRR3183264	Thailand	SEA	WGS	109.1822961000932	12.26247723813613	Lca03	RHom
SRR3183264	Thailand	SEA	WGS	109.1822961000932	12.26247723813613	Lca05	Het
SRR3183264	Thailand	SEA	WGS	109.1822961000932	12.26247723813613	Lca20	Het
DRR111224	MAL	SEA	RAD	103.64	3.35	Lca03	RHom
DRR111224	MAL	SEA	RAD	103.64	3.35	Lca05	Het
DRR111224	MAL	SEA	RAD	103.64	3.35	Lca20	Het
DRR111235	MAL	SEA	RAD	103.64	3.35	Lca03	RHom
DRR111235	MAL	SEA	RAD	103.64	3.35	Lca05	Het
DRR111235	MAL	SEA	RAD	103.64	3.35	Lca20	Het
DRR111244	MAL	SEA	RAD	103.64	3.35	Lca03	RHom
DRR111244	MAL	SEA	RAD	103.64	3.35	Lca05	Het
DRR111244	MAL	SEA	RAD	103.64	3.35	Lca20	Het
DRR111261	THA	SEA	RAD	101.15	12.62	Lca03	RHom
DRR111261	THA	SEA	RAD	101.15	12.62	Lca05	Het
DRR111261	THA	SEA	RAD	101.15	12.62	Lca20	Het
DRR111234	MAL	SEA	RAD	103.64	3.35	Lca03	RHom
DRR111234	MAL	SEA	RAD	103.64	3.35	Lca05	Het
DRR111234	MAL	SEA	RAD	103.64	3.35	Lca20	Het
SRR3183270	Indonesia-SJ	SEA	WGS	106.8537753556366	-6.366839147	Lca03	RHom
SRR3183270	Indonesia-SJ	SEA	WGS	106.8537753556366	-6.366839147	Lca05	Het
SRR3183270	Indonesia-SJ	SEA	WGS	106.8537753556366	-6.366839147	Lca20	RHom
SRR3165610	Philippines	SEA	WGS	120.9	14.5	Lca03	RHom
SRR3165610	Philippines	SEA	WGS	120.9	14.5	Lca05	Het
SRR3165610	Philippines	SEA	WGS	120.9	14.5	Lca20	RHom
SRR3165611	Philippines	SEA	WGS	120.9	14.5	Lca03	RHom
SRR3165611	Philippines	SEA	WGS	120.9	14.5	Lca05	Het
SRR3165611	Philippines	SEA	WGS	120.9	14.5	Lca20	RHom
DRR111227	MAL	SEA	RAD	103.64	3.35	Lca03	RHom
DRR111227	MAL	SEA	RAD	103.64	3.35	Lca05	RHom
DRR111227	MAL	SEA	RAD	103.64	3.35	Lca20	AHom
DRR111245	THA	SEA	RAD	101.15	12.62	Lca03	RHom
DRR111245	THA	SEA	RAD	101.15	12.62	Lca05	RHom
DRR111245	THA	SEA	RAD	101.15	12.62	Lca20	AHom
DRR111267	THA	SEA	RAD	101.15	12.62	Lca03	RHom
DRR111267	THA	SEA	RAD	101.15	12.62	Lca05	RHom
DRR111267	THA	SEA	RAD	101.15	12.62	Lca20	AHom
SRR3183269	Indonesia-SJ	SEA	WGS	106.8537753556366	-6.366839147	Lca03	RHom
SRR3183269	Indonesia-SJ	SEA	WGS	106.8537753556366	-6.366839147	Lca05	RHom
SRR3183269	Indonesia-SJ	SEA	WGS	106.8537753556366	-6.366839147	Lca20	Het
SRR3165600	Cambodia	SEA	WGS	103.5	11.2	Lca03	RHom
SRR3165600	Cambodia	SEA	WGS	103.5	11.2	Lca05	RHom
SRR3165600	Cambodia	SEA	WGS	103.5	11.2	Lca20	Het
SRR3165609	Philippines	SEA	WGS	120.9	14.5	Lca03	RHom
SRR3165609	Philippines	SEA	WGS	120.9	14.5	Lca05	RHom
SRR3165609	Philippines	SEA	WGS	120.9	14.5	Lca20	Het
SRR3183265	Thailand	SEA	WGS	109.1822961000932	12.26247723813613	Lca03	RHom
SRR3183265	Thailand	SEA	WGS	109.1822961000932	12.26247723813613	Lca05	RHom
SRR3183265	Thailand	SEA	WGS	109.1822961000932	12.26247723813613	Lca20	Het
DRR111205	INA	SEA	RAD	104.87	-1.66	Lca03	RHom
DRR111205	INA	SEA	RAD	104.87	-1.66	Lca05	RHom
DRR111205	INA	SEA	RAD	104.87	-1.66	Lca20	Het
DRR111208	INA	SEA	RAD	104.87	-1.66	Lca03	RHom
DRR111208	INA	SEA	RAD	104.87	-1.66	Lca05	RHom
DRR111208	INA	SEA	RAD	104.87	-1.66	Lca20	Het
DRR111231	MAL	SEA	RAD	103.64	3.35	Lca03	RHom
DRR111231	MAL	SEA	RAD	103.64	3.35	Lca05	RHom
DRR111231	MAL	SEA	RAD	103.64	3.35	Lca20	Het
DRR111211	INA	SEA	RAD	104.87	-1.66	Lca03	RHom
DRR111211	INA	SEA	RAD	104.87	-1.66	Lca05	RHom
DRR111211	INA	SEA	RAD	104.87	-1.66	Lca20	Het
DRR111259	THA	SEA	RAD	101.15	12.62	Lca03	RHom
DRR111259	THA	SEA	RAD	101.15	12.62	Lca05	RHom
DRR111259	THA	SEA	RAD	101.15	12.62	Lca20	Het
DRR111260	THA	SEA	RAD	101.15	12.62	Lca03	RHom
DRR111260	THA	SEA	RAD	101.15	12.62	Lca05	RHom
DRR111260	THA	SEA	RAD	101.15	12.62	Lca20	Het
SRR3165613	Indonesia-K	SEA	WGS	117.30615528553341	-0.569281895	Lca03	RHom
SRR3165613	Indonesia-K	SEA	WGS	117.30615528553341	-0.569281895	Lca05	RHom
SRR3165613	Indonesia-K	SEA	WGS	117.30615528553341	-0.569281895	Lca20	RHom
SRR3165614	Indonesia-K	SEA	WGS	117.30615528553341	-0.569281895	Lca03	RHom
SRR3165614	Indonesia-K	SEA	WGS	117.30615528553341	-0.569281895	Lca05	RHom
SRR3165614	Indonesia-K	SEA	WGS	117.30615528553341	-0.569281895	Lca20	RHom
SRR3165615	Indonesia-K	SEA	WGS	117.30615528553341	-0.569281895	Lca03	RHom
SRR3165615	Indonesia-K	SEA	WGS	117.30615528553341	-0.569281895	Lca05	RHom
SRR3165615	Indonesia-K	SEA	WGS	117.30615528553341	-0.569281895	Lca20	RHom
SRR3165616	Indonesia-K	SEA	WGS	117.30615528553341	-0.569281895	Lca03	RHom
SRR3165616	Indonesia-K	SEA	WGS	117.30615528553341	-0.569281895	Lca05	RHom
SRR3165616	Indonesia-K	SEA	WGS	117.30615528553341	-0.569281895	Lca20	RHom
SRR3165617	Indonesia-K	SEA	WGS	117.30615528553341	-0.569281895	Lca03	RHom
SRR3165617	Indonesia-K	SEA	WGS	117.30615528553341	-0.569281895	Lca05	RHom
SRR3165617	Indonesia-K	SEA	WGS	117.30615528553341	-0.569281895	Lca20	RHom
SRR3165612	Indonesia-SU	SEA	WGS	119.36122087066084	-5.329346652	Lca03	RHom
SRR3165612	Indonesia-SU	SEA	WGS	119.36122087066084	-5.329346652	Lca05	RHom
SRR3165612	Indonesia-SU	SEA	WGS	119.36122087066084	-5.329346652	Lca20	RHom
SRR3165601	Cambodia	SEA	WGS	103.5	11.2	Lca03	RHom
SRR3165601	Cambodia	SEA	WGS	103.5	11.2	Lca05	RHom
SRR3165601	Cambodia	SEA	WGS	103.5	11.2	Lca20	RHom
SRR3165602	Cambodia	SEA	WGS	103.5	11.2	Lca03	RHom
SRR3165602	Cambodia	SEA	WGS	103.5	11.2	Lca05	RHom
SRR3165602	Cambodia	SEA	WGS	103.5	11.2	Lca20	RHom
SRR3165604	Thailand	SEA	WGS	109.1822961000932	12.26247723813613	Lca03	RHom
SRR3165604	Thailand	SEA	WGS	109.1822961000932	12.26247723813613	Lca05	RHom
SRR3165604	Thailand	SEA	WGS	109.1822961000932	12.26247723813613	Lca20	RHom
SRR3183266	Thailand	SEA	WGS	109.1822961000932	12.26247723813613	Lca03	RHom
SRR3183266	Thailand	SEA	WGS	109.1822961000932	12.26247723813613	Lca05	RHom
SRR3183266	Thailand	SEA	WGS	109.1822961000932	12.26247723813613	Lca20	RHom
SRR3165606	Vietnam	SEA	WGS	106.89	10.33	Lca03	RHom
SRR3165606	Vietnam	SEA	WGS	106.89	10.33	Lca05	RHom
SRR3165606	Vietnam	SEA	WGS	106.89	10.33	Lca20	RHom
DRR111198	INA	SEA	RAD	104.87	-1.66	Lca03	RHom
DRR111198	INA	SEA	RAD	104.87	-1.66	Lca05	RHom
DRR111198	INA	SEA	RAD	104.87	-1.66	Lca20	RHom
DRR111207	INA	SEA	RAD	104.87	-1.66	Lca03	RHom
DRR111207	INA	SEA	RAD	104.87	-1.66	Lca05	RHom
DRR111207	INA	SEA	RAD	104.87	-1.66	Lca20	RHom
DRR111241	MAL	SEA	RAD	103.64	3.35	Lca03	RHom
DRR111241	MAL	SEA	RAD	103.64	3.35	Lca05	RHom
DRR111241	MAL	SEA	RAD	103.64	3.35	Lca20	RHom
DRR111254	THA	SEA	RAD	101.15	12.62	Lca03	RHom
DRR111254	THA	SEA	RAD	101.15	12.62	Lca05	RHom
DRR111254	THA	SEA	RAD	101.15	12.62	Lca20	RHom
DRR111258	THA	SEA	RAD	101.15	12.62	Lca03	RHom
DRR111258	THA	SEA	RAD	101.15	12.62	Lca05	RHom
DRR111258	THA	SEA	RAD	101.15	12.62	Lca20	RHom
DRR111265	THA	SEA	RAD	101.15	12.62	Lca03	RHom
DRR111265	THA	SEA	RAD	101.15	12.62	Lca05	RHom
DRR111265	THA	SEA	RAD	101.15	12.62	Lca20	RHom
DRR111194	INA	SEA	RAD	104.87	-1.66	Lca03	RHom
DRR111194	INA	SEA	RAD	104.87	-1.66	Lca05	RHom
DRR111194	INA	SEA	RAD	104.87	-1.66	Lca20	RHom
SRR3165594	India Eastern Coast	IND	WGS	79.83956801792998	11.367058993817158	Lca03	AHom
SRR3165594	India Eastern Coast	IND	WGS	79.83956801792998	11.367058993817158	Lca05	AHom
SRR3165594	India Eastern Coast	IND	WGS	79.83956801792998	11.367058993817158	Lca20	AHom
SRR3165595	India Eastern Coast	IND	WGS	79.83956801792998	11.367058993817158	Lca03	AHom
SRR3165595	India Eastern Coast	IND	WGS	79.83956801792998	11.367058993817158	Lca05	AHom
SRR3165595	India Eastern Coast	IND	WGS	79.83956801792998	11.367058993817158	Lca20	AHom
SRR3183253	India Eastern Coast	IND	WGS	79.83956801792998	11.367058993817158	Lca03	AHom
SRR3183253	India Eastern Coast	IND	WGS	79.83956801792998	11.367058993817158	Lca05	AHom
SRR3183253	India Eastern Coast	IND	WGS	79.83956801792998	11.367058993817158	Lca20	AHom
SRR3183255	India Eastern Coast	IND	WGS	79.83956801792998	11.367058993817158	Lca03	AHom
SRR3183255	India Eastern Coast	IND	WGS	79.83956801792998	11.367058993817158	Lca05	AHom
SRR3183255	India Eastern Coast	IND	WGS	79.83956801792998	11.367058993817158	Lca20	AHom
SRR3183256	India Eastern Coast	IND	WGS	79.83956801792998	11.367058993817158	Lca03	AHom
SRR3183256	India Eastern Coast	IND	WGS	79.83956801792998	11.367058993817158	Lca05	AHom
SRR3183256	India Eastern Coast	IND	WGS	79.83956801792998	11.367058993817158	Lca20	AHom
SRR3183257	India Eastern Coast	IND	WGS	79.83956801792998	11.367058993817158	Lca03	AHom
SRR3183257	India Eastern Coast	IND	WGS	79.83956801792998	11.367058993817158	Lca05	AHom
SRR3183257	India Eastern Coast	IND	WGS	79.83956801792998	11.367058993817158	Lca20	AHom
SRR3183258	India Western Coast	IND	WGS	72.82681722661418	18.91112429543637	Lca03	AHom
SRR3183258	India Western Coast	IND	WGS	72.82681722661418	18.91112429543637	Lca05	AHom
SRR3183258	India Western Coast	IND	WGS	72.82681722661418	18.91112429543637	Lca20	AHom
SRR3183259	India Western Coast	IND	WGS	72.82681722661418	18.91112429543637	Lca03	AHom
SRR3183259	India Western Coast	IND	WGS	72.82681722661418	18.91112429543637	Lca05	AHom
SRR3183259	India Western Coast	IND	WGS	72.82681722661418	18.91112429543637	Lca20	AHom
SRR3183260	India Western Coast	IND	WGS	72.82681722661418	18.91112429543637	Lca03	AHom
SRR3183260	India Western Coast	IND	WGS	72.82681722661418	18.91112429543637	Lca05	AHom
SRR3183260	India Western Coast	IND	WGS	72.82681722661418	18.91112429543637	Lca20	AHom
SRR3183261	India Western Coast	IND	WGS	72.82681722661418	18.91112429543637	Lca03	AHom
SRR3183261	India Western Coast	IND	WGS	72.82681722661418	18.91112429543637	Lca05	AHom
SRR3183261	India Western Coast	IND	WGS	72.82681722661418	18.91112429543637	Lca20	AHom
SRR3183252	India Eastern Coast	IND	WGS	79.83956801792998	11.367058993817158	Lca03	AHom
SRR3183252	India Eastern Coast	IND	WGS	79.83956801792998	11.367058993817158	Lca05	AHom
SRR3183252	India Eastern Coast	IND	WGS	79.83956801792998	11.367058993817158	Lca20	AHom
SRR26358744	Bangladesh	IND	WGS	91.97174	21.46695	Lca03	AHom
SRR26358744	Bangladesh	IND	WGS	91.97174	21.46695	Lca05	AHom
SRR26358744	Bangladesh	IND	WGS	91.97174	21.46695	Lca20	AHom
SRR26402930	Bangladesh	IND	WGS	91.97174	21.46695	Lca03	AHom
SRR26402930	Bangladesh	IND	WGS	91.97174	21.46695	Lca05	AHom
SRR26402930	Bangladesh	IND	WGS	91.97174	21.46695	Lca20	AHom
